# Supplementary material for: Synergistic Effects of nZVI and KH2PO4 on Phenolic Accumulation, Antioxidant Capacity and Fruit Quality of Marselan Grape via Multi-Omics
Source: Plants (Basel). 2026 May 22;15(11):1595. doi: 10.3390/plants15111595 (PMC13259039; doi:10.3390/plants15111595)
Supplement: Supplementary file 1 [file plants-15-01595-s001.zip]

Archive with 4 entries (4 files):
- Figure S4.png
- Figure S1.png
- Figure S2.png
- Figure S3.png
